# Supplementary material for: Protective Immune Signatures Associated with Latent TB Infection in PLHIV—Insights from an Integrative Prospective Immune Monitoring Study
Source: Cells. 2025 Oct 17;14(20):1622. doi: 10.3390/cells14201622 (PMC12562479; doi:10.3390/cells14201622)
Supplement: Supplementary file 1 [file cells-14-01622-s001.zip]

Archive with 1 entries (1 files):
- cells-3797682-supplementary.pdf
